# Supplementary material for: N-glycosylation patterns of plasma proteins and immunoglobulin G in chronic obstructive pulmonary disease
Source: J Transl Med. 2018 Nov 21;16:323. doi: 10.1186/s12967-018-1695-0 (PMC6249776; doi:10.1186/s12967-018-1695-0)
Supplement: Supplementary file 1 — Additional file 1: Table S1. General description of directly measured plasma protein (GPs) and IgG (IGPs) glycan traits, showing the corresponding glycan structures. [file 12967_2018_1695_MOESM1_ESM.xlsx]

## Sheet: Table A1
Additional file 1: Table A1 General description of the direcly measured plasma protein (GPs) and IgG (IGPs) glycan traits, showing the corresponding glycan structure
TRAIT	GLYCAN SCHEME*	GLYCAN STRUCTURE#	GENERAL DESCRIPTION	FORMULA
IGP1		FA1	core fucosylated, monoantennary	IGP1 / IGP * 100
IGP2		A2	biantennary	IGP2 / IGP * 100
IGP3		A2B	biannteary with bisecting GlcNAc	IGP3 / IGP * 100
IGP4		FA2	core fucosylated, biantennary	IGP4 / IGP * 100
IGP5		M5	oligomannose	IGP5 / IGP * 100
IGP6		FA2B	core fucosylated, biantennary with bisecting GlcNAc	IGP6 / IGP * 100
IGP7		A2G1	monogalactosylated, biantennary	IGP7 / IGP * 100
IGP8		FA2[6]G1	core fucosylated and monogalactosylated, biantennary	IGP8 / IGP * 100
IGP9		FA2[3]G1	core fucosylated and monogalactosylated, biantennary	IGP9 / IGP * 100
IGP10		FA2[6]BG1	core fucosylated and monogalactosylated, biantennary with bisecting GlcNAc	IGP10 / IGP * 100
IGP11		FA2[3]BG1	core fucosylated and monogalactosylated, biantennary with bisecting GlcNAc	IGP11 / IGP * 100
IGP12		A2G2	digalactosylated, biantennary	IGP12 / IGP * 100
IGP13		A2BG2	digalactosylated, biantennary with bisecting GlcNAc	IGP13 / IGP * 100
IGP14		FA2G2	core fucosylated, digalactosylated, biantennary	IGP14 / IGP * 100
IGP15		FA2BG2	core fucosylated, digalactosylated, biantennary with bisecting GlcNAc	IGP15 / IGP * 100
IGP16		FA2G1S1	core fucosylated, monogalactosylated and monosialylated biantennary	IGP16 / IGP * 100
IGP17		A2G2S1	digalactosylated and monosialylated biantennary	IGP17/ IGP * 100
IGP18		FA2G2S1	core fucosylated, digalactosylated and monosialylated biantennary	IGP18 / IGP * 100
IGP19		FA2BG2S1	core fucosylated, digalactosylated and monosialylated biantennary with bisecting GlcNAc	IGP19 / IGP * 100
IGP20		Structure not determined		IGP20 / IGP * 100
IGP21		A2G2S2	digalactosylated and disialylated biantennary	IGP21 / IGP * 100
IGP22		A2BG2S2	digalactosylated and disialylated biantennary with bisecting GlcNAc	IGP22 / IGP * 100
IGP23		FA2G2S2	core fucosylated, digalactosylated and disialylated biantennary	IGP23 / IGP * 100
IGP24		FA2BG2S2	core fucosylated, digalactosylated and disialylated biantennary with bisecting GlcNAc	IGP24 / IGP * 100
GP1		FA2	core fucosylated, biantennary	GP1 / GP * 100
GP2		M5; FA2B	oligomannose; core fucosylated, biantennary with bisecting GlcNAc	GP2 / GP * 100
GP3		A2BG1	monogalactosylated, biantennary with bisecting GlcNAc	GP3 / GP * 100
GP4		FA2[6]G1	core fucosylated and monogalactosylated, biantennary	GP4 / GP * 100
GP5		FA2[3]G1	core fucosylated and monogalactosylated, biantennary	GP5 / GP * 100
GP6		FA2[6]BG1	core fucosylated and monogalactosylated, biantennary with bisecting GlcNAc	GP6 / GP * 100
GP7		M6	oligomannose	GP7 / GP * 100
GP8		A2G2	digalactosylated, biantennary	GP8 / GP * 100
GP9		A2BG2	digalactosylated, biantennary with bisecting GlcNAc	GP9 / GP * 100
GP10		FA2G2	core fucosylated, digalactosylated, biantennary	GP10 / GP * 100
GP11		FA2BG2	core fucosylated, digalactosylated, biantennary with bisecting GlcNAc	GP11 / GP * 100
GP12		A2[3]BG1S1	monogalactosylated, monosialylated, biantennary with bisecting GlcNAc	GP12 / GP * 100
GP13		FA2[3]G1S1	core fucosylated, monogalactosylated and monosialylated biantennary	GP13 / GP * 100
GP14		A2G2S1	digalactosylated and monosialylated biantennary	GP14 / GP * 100
GP15		A2BG2S1	digalactosylated and monosialylated biantennary with bisecting GlcNAc	GP15 / GP * 100
GP16		FA2G2S1	core fucosylated, digalactosylated and monosialylated biantennary	GP16 / GP * 100
GP17		FA2BG2S1	core fucosylated, digalactosylated and monosialylated biantennary with bisecting GlcNAc	GP17/ GP * 100
GP18		A2G2S2	digalactosylated and disialylated biantennary	GP18 / GP * 100
GP19		M9	oligomannose	GP19 / GP * 100
GP20		A2G2S2	digalactosylated and disialylated biantennary	GP20 / GP * 100
GP21		A2BG2S2	digalactosylated and disialylated biantennary with bisecting GlcNAc	GP21 / GP * 100
GP22		FA2G2S2	core fucosylated, digalactosylated and disialylated biantennary	GP22 / GP * 100
GP23		FA2BG2S2	core fucosylated, digalactosylated and disialylated biantennary with bisecting GlcNAc	GP23 / GP * 100
GP24		A3G3S2	trigalactosylated and disialylated triantennary	GP24 / GP * 100
GP25		A3BG3S2	trigalactosylated and disialylated triantennary with bisecting GlcNAc	GP25 / GP * 100
GP26		A3G3S2	trigalactosylated and disialylated triantennary	GP26 / GP * 100
GP27		A3G3S3	trigalactosylated and trisialylated triantennary	GP27/ GP * 100
GP28		A3G3S3	trigalactosylated and trisialylated triantennary	GP28 / GP * 100
GP29		FA3G3S3	core fucosylated, trigalactosylated and trisialylated triantennary	GP29 / GP * 100
GP30		A3G3S3	trigalactosylated and trisialylated triantennary	GP30 / GP * 100
GP31		FA3G3S3	core fucosylated, trigalactosylated and trisialylated triantennary	GP31 / GP * 100
GP32		A3F1G3S3	antennary fucosylated, trigalactosylated and trisialylated triantennary	GP32 / GP * 100
GP33		A4G4S3	tetragalactosylated and trisialylated tetraantennary	GP33 / GP * 100
GP34		A4G4S3	tetragalactosylated and trisialylated tetraantennary	GP34 / GP * 100
GP35		A4F1G3S3	antennary fucosylated, trigalactosylated and trisialylated tetraantennary	GP35 / GP * 100
GP36		A4G4S4	tetragalactosylated and tetrasialylated tetraantennary	GP36 / GP * 100
GP37		A4G4S4	tetragalactosylated and tetrasialylated tetraantennary	GP37/ GP * 100
GP38		A4G4S4	tetragalactosylated and tetrasialylated tetraantennary	GP38 / GP * 100
GP39		A4F1G4S4; A4F2G4S4	antennary fucosylated, tetragalactosylated and tetrasialylated tetraantennary; antennary difucosylated, tetragalactosylated and tetrasialylated tetraantennary;	GP39 / GP * 100
	*the most abundant glycan structure in each glycan peak	#structure abbreviations: all N-glycans have two core GlcNAcs; F at the start of the abbreviation indicates a core-fucose α1,6-linked to the inner GlcNAc; Mx, number (x) of mannose on core GlcNAcs; Ax, number of antenna (GlcNAc) on trimannosyl core; A2, biantennary with both GlcNAcs as β1,2-linked; A3, triantennary with a GlcNAc linked β1,2 to both mannose and the third GlcNAc linked β1,4 to the …
